# Supplementary material for: From SNPs to Pathways: A genome-wide benchmark of annotation discrepancies and their impact on protein- and pathway-level inference
Source: bioRxiv. 2026 Mar 24:2026.03.21.713397. Preprint. [Version 1] doi: 10.64898/2026.03.21.713397 (PMC13041875; doi:10.64898/2026.03.21.713397)
Supplement: Supplement 4 — Additional File 4. Impact of annotation source on pathway enrichment results for colorectal cancer GWAS SNPs This table compares PantherDB pathway enrichment results for 204 SNPs from the FIGI colorectal cancer GWAS under three annotation strategies: (A) single-tool, single-gene model annotation; (B) combined-tool annotation within one gene model; and (C) combined tools and gene models. P-values corresponding to FDR-adjusted significance thresholds (FDR < 0.05) are bolded. Results demonstrate that both the number and statistical significance of enriched pathways shift depending on the choice of annotation strategy, underscoring its influence on downstream biological interpretation. [file media-4.xlsx]

## Sheet: Additional File 4
		Gene Model
A		ENSEMBL						RefSeq
	Tool	ANNOVAR		SnpEff		VEP		ANNOVAR		SnpEff		VEP
	Pathways	Genes	FDR	Genes	FDR	Genes	FDR	Genes	FDR	Genes	FDR	Genes	FDR
	TGF-beta signaling	9	6.63e-06	9	1.05e-05	9	2.12e-06	9	1.63e-05	9	2.49e-05	9	9.67e-07
	Alzheimer disease-presenilin	6	0.0122	7	0.00269	6	0.00601	9	8.32e-05	9	0.000125	4	0.19
	Gonadotropin-releasing hormone receptor	8	0.0139	8	0.0149	8	0.00566	10	0.00131	10	0.002	8	0.00302
	Cadherin signaling	4	0.59	4	0.62	3	1	7	0.0171	7	0.0229	2	1
B		ENSEMBL				RefSeq
	Tool	ANNOVAR | SnpEff | VEP				ANNOVAR | SnpEff | VEP
	Pathways	Genes		FDR		Genes		FDR
	TGF-beta signaling	9		1.05e-05		9		2.72e-05
	Alzheimer disease-presenilin	7		0.00269		9		0.000137
	Gonadotropin-releasing hormone receptor	8		0.0149		10		0.00218
	Cadherin signaling	4		0.62		7		0.0244
C		ENSEMBL | RefSeq
	Tool	ANNOVAR | SnpEff | VEP
	Pathways	Genes		FDR
	TGF-beta signaling	9		4.39e-05
	Alzheimer disease-presenilin	9		0.000218
	Gonadotropin-releasing hormone receptor	10		0.00251
	Cadherin signaling	7		0.034
