# Supplementary material for: From SNPs to Pathways: A genome-wide benchmark of annotation discrepancies and their impact on protein- and pathway-level inference
Source: bioRxiv. 2026 Mar 24:2026.03.21.713397. Preprint. [Version 1] doi: 10.64898/2026.03.21.713397 (PMC13041875; doi:10.64898/2026.03.21.713397)
Supplement: Supplement 5 — Additional File 5. Pairwise statistical comparisons of annotation counts across annotation tools and gene models All pairwise comparisons (66 per genomic context) of annotation counts across annotation strategies, defined by combinations of annotation tools (ANNOVAR, SnpEff, VEP, Combined) and gene models (RefSeq, Ensembl, Combined). The Combined annotation tool integrates results across tools, whereas the Combined gene model represents the union of RefSeq and Ensembl gene models. Comparisons were performed using paired t-tests across the same 23 genomic partitions, with Bonferroni correction applied within each genomic context (Whole, Genic, Intergenic). Significance is indicated as ns (P ≥ 0.05), * (P < 0.05), ** (P < 0.01), *** (P < 0.001), and **** (P < 0.0001), based on Bonferroni-adjusted p-values. [file media-5.xlsx]

## Sheet: Sheet 1
Region	Comparison	Tool_1	GeneModel_1	Tool_2	GeneModel_2	n1	Mean ± SD (Group 1)	n2	Mean ± SD (Group 2)	t	df	P	P_adj	Significance
Genic	ANNOVAR[RefSeq] – Combined[RefSeq]	ANNOVAR	RefSeq	Combined	RefSeq	23	1.05e+06 ± 4.75e+05	23	1.14e+06 ± 5.09e+05	-10.9	22	2.31e-10	1.5e-08	****
Genic	ANNOVAR[Combined] – SnpEff Ref[Combined]	ANNOVAR	Combined	SnpEff Ref	Combined	23	1.11e+06 ± 4.98e+05	23	1.19e+06 ± 5.32e+05	-10.8	22	2.85e-10	1.85e-08	****
Genic	ANNOVAR[RefSeq] – SnpEff Ref[Combined]	ANNOVAR	RefSeq	SnpEff Ref	Combined	23	1.05e+06 ± 4.75e+05	23	1.19e+06 ± 5.32e+05	-10.8	22	2.95e-10	1.92e-08	****
Genic	ANNOVAR[RefSeq] – Combined[Combined]	ANNOVAR	RefSeq	Combined	Combined	23	1.05e+06 ± 4.75e+05	23	1.2e+06 ± 5.37e+05	-10.7	22	3.68e-10	2.39e-08	****
Genic	SnpEff Ref[Combined] – VEP[Ensembl]	SnpEff Ref	Combined	VEP	Ensembl	23	1.19e+06 ± 5.32e+05	23	8.83e+05 ± 3.99e+05	10.6	22	4.11e-10	2.67e-08	****
Genic	ANNOVAR[Combined] – Combined[Combined]	ANNOVAR	Combined	Combined	Combined	23	1.11e+06 ± 4.98e+05	23	1.2e+06 ± 5.37e+05	-10.5	22	4.56e-10	2.96e-08	****
Genic	ANNOVAR[Ensembl] – SnpEff Ref[Combined]	ANNOVAR	Ensembl	SnpEff Ref	Combined	23	8.7e+05 ± 3.92e+05	23	1.19e+06 ± 5.32e+05	-10.5	22	4.57e-10	2.97e-08	****
Genic	Combined[Ensembl] – VEP[Ensembl]	Combined	Ensembl	VEP	Ensembl	23	9.33e+05 ± 4.19e+05	23	8.83e+05 ± 3.99e+05	10.5	22	4.88e-10	3.17e-08	****
Genic	SnpEff[Ensembl] – VEP[Ensembl]	SnpEff	Ensembl	VEP	Ensembl	23	9.33e+05 ± 4.19e+05	23	8.83e+05 ± 3.99e+05	10.5	22	4.88e-10	3.17e-08	****
Genic	Combined[Combined] – VEP[Ensembl]	Combined	Combined	VEP	Ensembl	23	1.2e+06 ± 5.37e+05	23	8.83e+05 ± 3.99e+05	10.5	22	4.92e-10	3.2e-08	****
Genic	ANNOVAR[Ensembl] – Combined[Combined]	ANNOVAR	Ensembl	Combined	Combined	23	8.7e+05 ± 3.92e+05	23	1.2e+06 ± 5.37e+05	-10.4	22	5.39e-10	3.5e-08	****
Genic	SnpEff Ref[Combined] – VEP[Combined]	SnpEff Ref	Combined	VEP	Combined	23	1.19e+06 ± 5.32e+05	23	9.03e+05 ± 4.08e+05	10.4	22	5.73e-10	3.72e-08	****
Genic	ANNOVAR[RefSeq] – SnpEff[RefSeq]	ANNOVAR	RefSeq	SnpEff	RefSeq	23	1.05e+06 ± 4.75e+05	23	1.12e+06 ± 5.01e+05	-10.4	22	5.93e-10	3.85e-08	****
Genic	SnpEff Ref[Combined] – VEP[RefSeq]	SnpEff Ref	Combined	VEP	RefSeq	23	1.19e+06 ± 5.32e+05	23	8.16e+05 ± 3.68e+05	10.4	22	6.22e-10	4.04e-08	****
Genic	Combined[Combined] – VEP[Combined]	Combined	Combined	VEP	Combined	23	1.2e+06 ± 5.37e+05	23	9.03e+05 ± 4.08e+05	10.3	22	6.78e-10	4.41e-08	****
Genic	Combined[Combined] – VEP[RefSeq]	Combined	Combined	VEP	RefSeq	23	1.2e+06 ± 5.37e+05	23	8.16e+05 ± 3.68e+05	10.3	22	6.89e-10	4.48e-08	****
Genic	Combined[RefSeq] – VEP[Ensembl]	Combined	RefSeq	VEP	Ensembl	23	1.14e+06 ± 5.09e+05	23	8.83e+05 ± 3.99e+05	10.3	22	7.66e-10	4.98e-08	****
Genic	Combined[RefSeq] – VEP[RefSeq]	Combined	RefSeq	VEP	RefSeq	23	1.14e+06 ± 5.09e+05	23	8.16e+05 ± 3.68e+05	10.2	22	7.73e-10	5.02e-08	****
Genic	ANNOVAR[Ensembl] – Combined[RefSeq]	ANNOVAR	Ensembl	Combined	RefSeq	23	8.7e+05 ± 3.92e+05	23	1.14e+06 ± 5.09e+05	-10.2	22	7.92e-10	5.15e-08	****
Genic	SnpEff[RefSeq] – VEP[RefSeq]	SnpEff	RefSeq	VEP	RefSeq	23	1.12e+06 ± 5.01e+05	23	8.16e+05 ± 3.68e+05	10.2	22	8.17e-10	5.31e-08	****
Genic	SnpEff[RefSeq] – VEP[Ensembl]	SnpEff	RefSeq	VEP	Ensembl	23	1.12e+06 ± 5.01e+05	23	8.83e+05 ± 3.99e+05	10.2	22	8.63e-10	5.61e-08	****
Genic	ANNOVAR[Ensembl] – SnpEff[RefSeq]	ANNOVAR	Ensembl	SnpEff	RefSeq	23	8.7e+05 ± 3.92e+05	23	1.12e+06 ± 5.01e+05	-10.2	22	8.87e-10	5.77e-08	****
Genic	ANNOVAR[Ensembl] – Combined[Ensembl]	ANNOVAR	Ensembl	Combined	Ensembl	23	8.7e+05 ± 3.92e+05	23	9.33e+05 ± 4.19e+05	-10.2	22	8.94e-10	5.81e-08	****
Genic	ANNOVAR[Ensembl] – SnpEff[Ensembl]	ANNOVAR	Ensembl	SnpEff	Ensembl	23	8.7e+05 ± 3.92e+05	23	9.33e+05 ± 4.19e+05	-10.2	22	8.94e-10	5.81e-08	****
Genic	Combined[Ensembl] – SnpEff Ref[Combined]	Combined	Ensembl	SnpEff Ref	Combined	23	9.33e+05 ± 4.19e+05	23	1.19e+06 ± 5.32e+05	-10.2	22	8.99e-10	5.84e-08	****
Genic	SnpEff[Ensembl] – SnpEff Ref[Combined]	SnpEff	Ensembl	SnpEff Ref	Combined	23	9.33e+05 ± 4.19e+05	23	1.19e+06 ± 5.32e+05	-10.2	22	8.99e-10	5.84e-08	****
Genic	Combined[Ensembl] – Combined[Combined]	Combined	Ensembl	Combined	Combined	23	9.33e+05 ± 4.19e+05	23	1.2e+06 ± 5.37e+05	-10.1	22	1.05e-09	6.82e-08	****
Genic	Combined[Combined] – SnpEff[Ensembl]	Combined	Combined	SnpEff	Ensembl	23	1.2e+06 ± 5.37e+05	23	9.33e+05 ± 4.19e+05	10.1	22	1.05e-09	6.82e-08	****
Genic	Combined[RefSeq] – VEP[Combined]	Combined	RefSeq	VEP	Combined	23	1.14e+06 ± 5.09e+05	23	9.03e+05 ± 4.08e+05	10	22	1.21e-09	7.86e-08	****
Genic	SnpEff[RefSeq] – VEP[Combined]	SnpEff	RefSeq	VEP	Combined	23	1.12e+06 ± 5.01e+05	23	9.03e+05 ± 4.08e+05	9.9	22	1.44e-09	9.36e-08	****
Genic	ANNOVAR[Ensembl] – ANNOVAR[Combined]	ANNOVAR	Ensembl	ANNOVAR	Combined	23	8.7e+05 ± 3.92e+05	23	1.11e+06 ± 4.98e+05	-9.81	22	1.72e-09	1.12e-07	****
Genic	ANNOVAR[Combined] – VEP[Ensembl]	ANNOVAR	Combined	VEP	Ensembl	23	1.11e+06 ± 4.98e+05	23	8.83e+05 ± 3.99e+05	9.77	22	1.84e-09	1.2e-07	****
Genic	ANNOVAR[Combined] – VEP[RefSeq]	ANNOVAR	Combined	VEP	RefSeq	23	1.11e+06 ± 4.98e+05	23	8.16e+05 ± 3.68e+05	9.74	22	1.96e-09	1.27e-07	****
Genic	Combined[Ensembl] – VEP[RefSeq]	Combined	Ensembl	VEP	RefSeq	23	9.33e+05 ± 4.19e+05	23	8.16e+05 ± 3.68e+05	9.66	22	2.27e-09	1.48e-07	****
Genic	SnpEff[Ensembl] – VEP[RefSeq]	SnpEff	Ensembl	VEP	RefSeq	23	9.33e+05 ± 4.19e+05	23	8.16e+05 ± 3.68e+05	9.66	22	2.27e-09	1.48e-07	****
Genic	Combined[Ensembl] – Combined[RefSeq]	Combined	Ensembl	Combined	RefSeq	23	9.33e+05 ± 4.19e+05	23	1.14e+06 ± 5.09e+05	-9.58	22	2.6e-09	1.69e-07	****
Genic	Combined[RefSeq] – SnpEff[Ensembl]	Combined	RefSeq	SnpEff	Ensembl	23	1.14e+06 ± 5.09e+05	23	9.33e+05 ± 4.19e+05	9.58	22	2.6e-09	1.69e-07	****
Genic	Combined[Combined] – SnpEff[RefSeq]	Combined	Combined	SnpEff	RefSeq	23	1.2e+06 ± 5.37e+05	23	1.12e+06 ± 5.01e+05	9.45	22	3.37e-09	2.19e-07	****
Genic	SnpEff[RefSeq] – SnpEff Ref[Combined]	SnpEff	RefSeq	SnpEff Ref	Combined	23	1.12e+06 ± 5.01e+05	23	1.19e+06 ± 5.32e+05	-9.45	22	3.37e-09	2.19e-07	****
Genic	ANNOVAR[RefSeq] – ANNOVAR[Combined]	ANNOVAR	RefSeq	ANNOVAR	Combined	23	1.05e+06 ± 4.75e+05	23	1.11e+06 ± 4.98e+05	-9.44	22	3.4e-09	2.21e-07	****
Genic	ANNOVAR[Combined] – VEP[Combined]	ANNOVAR	Combined	VEP	Combined	23	1.11e+06 ± 4.98e+05	23	9.03e+05 ± 4.08e+05	9.41	22	3.62e-09	2.35e-07	****
Genic	Combined[Ensembl] – SnpEff[RefSeq]	Combined	Ensembl	SnpEff	RefSeq	23	9.33e+05 ± 4.19e+05	23	1.12e+06 ± 5.01e+05	-9.39	22	3.74e-09	2.43e-07	****
Genic	SnpEff[Ensembl] – SnpEff[RefSeq]	SnpEff	Ensembl	SnpEff	RefSeq	23	9.33e+05 ± 4.19e+05	23	1.12e+06 ± 5.01e+05	-9.39	22	3.74e-09	2.43e-07	****
Genic	ANNOVAR[RefSeq] – VEP[RefSeq]	ANNOVAR	RefSeq	VEP	RefSeq	23	1.05e+06 ± 4.75e+05	23	8.16e+05 ± 3.68e+05	9.33	22	4.23e-09	2.75e-07	****
Genic	Combined[RefSeq] – Combined[Combined]	Combined	RefSeq	Combined	Combined	23	1.14e+06 ± 5.09e+05	23	1.2e+06 ± 5.37e+05	-9.22	22	5.16e-09	3.35e-07	****
Genic	VEP[RefSeq] – VEP[Combined]	VEP	RefSeq	VEP	Combined	23	8.16e+05 ± 3.68e+05	23	9.03e+05 ± 4.08e+05	-9.12	22	6.24e-09	4.06e-07	****
Genic	ANNOVAR[Ensembl] – ANNOVAR[RefSeq]	ANNOVAR	Ensembl	ANNOVAR	RefSeq	23	8.7e+05 ± 3.92e+05	23	1.05e+06 ± 4.75e+05	-8.99	22	8.09e-09	5.26e-07	****
Genic	Combined[RefSeq] – SnpEff Ref[Combined]	Combined	RefSeq	SnpEff Ref	Combined	23	1.14e+06 ± 5.09e+05	23	1.19e+06 ± 5.32e+05	-8.85	22	1.06e-08	6.89e-07	****
Genic	ANNOVAR[RefSeq] – VEP[Ensembl]	ANNOVAR	RefSeq	VEP	Ensembl	23	1.05e+06 ± 4.75e+05	23	8.83e+05 ± 3.99e+05	8.82	22	1.14e-08	7.41e-07	****
Genic	ANNOVAR[Combined] – Combined[Ensembl]	ANNOVAR	Combined	Combined	Ensembl	23	1.11e+06 ± 4.98e+05	23	9.33e+05 ± 4.19e+05	8.76	22	1.27e-08	8.26e-07	****
Genic	ANNOVAR[Combined] – SnpEff[Ensembl]	ANNOVAR	Combined	SnpEff	Ensembl	23	1.11e+06 ± 4.98e+05	23	9.33e+05 ± 4.19e+05	8.76	22	1.27e-08	8.26e-07	****
Genic	ANNOVAR[Ensembl] – VEP[Combined]	ANNOVAR	Ensembl	VEP	Combined	23	8.7e+05 ± 3.92e+05	23	9.03e+05 ± 4.08e+05	-8.61	22	1.7e-08	1.1e-06	****
Genic	ANNOVAR[RefSeq] – VEP[Combined]	ANNOVAR	RefSeq	VEP	Combined	23	1.05e+06 ± 4.75e+05	23	9.03e+05 ± 4.08e+05	8.26	22	3.43e-08	2.23e-06	****
Genic	Combined[Ensembl] – VEP[Combined]	Combined	Ensembl	VEP	Combined	23	9.33e+05 ± 4.19e+05	23	9.03e+05 ± 4.08e+05	8.08	22	5.05e-08	3.28e-06	****
Genic	SnpEff[Ensembl] – VEP[Combined]	SnpEff	Ensembl	VEP	Combined	23	9.33e+05 ± 4.19e+05	23	9.03e+05 ± 4.08e+05	8.08	22	5.05e-08	3.28e-06	****
Genic	VEP[Ensembl] – VEP[RefSeq]	VEP	Ensembl	VEP	RefSeq	23	8.83e+05 ± 3.99e+05	23	8.16e+05 ± 3.68e+05	7.79	22	9.16e-08	5.95e-06	****
Genic	ANNOVAR[Ensembl] – VEP[Ensembl]	ANNOVAR	Ensembl	VEP	Ensembl	23	8.7e+05 ± 3.92e+05	23	8.83e+05 ± 3.99e+05	-7.61	22	1.35e-07	8.78e-06	****
Genic	VEP[Ensembl] – VEP[Combined]	VEP	Ensembl	VEP	Combined	23	8.83e+05 ± 3.99e+05	23	9.03e+05 ± 4.08e+05	-7.5	22	1.7e-07	1.1e-05	****
Genic	ANNOVAR[Ensembl] – VEP[RefSeq]	ANNOVAR	Ensembl	VEP	RefSeq	23	8.7e+05 ± 3.92e+05	23	8.16e+05 ± 3.68e+05	7.26	22	2.87e-07	1.87e-05	****
Genic	ANNOVAR[RefSeq] – Combined[Ensembl]	ANNOVAR	RefSeq	Combined	Ensembl	23	1.05e+06 ± 4.75e+05	23	9.33e+05 ± 4.19e+05	7.16	22	3.53e-07	2.29e-05	****
Genic	ANNOVAR[RefSeq] – SnpEff[Ensembl]	ANNOVAR	RefSeq	SnpEff	Ensembl	23	1.05e+06 ± 4.75e+05	23	9.33e+05 ± 4.19e+05	7.16	22	3.53e-07	2.29e-05	****
Genic	ANNOVAR[Combined] – Combined[RefSeq]	ANNOVAR	Combined	Combined	RefSeq	23	1.11e+06 ± 4.98e+05	23	1.14e+06 ± 5.09e+05	-6.98	22	5.24e-07	3.41e-05	****
Genic	Combined[RefSeq] – SnpEff[RefSeq]	Combined	RefSeq	SnpEff	RefSeq	23	1.14e+06 ± 5.09e+05	23	1.12e+06 ± 5.01e+05	6.81	22	7.62e-07	4.95e-05	****
Genic	Combined[Combined] – SnpEff Ref[Combined]	Combined	Combined	SnpEff Ref	Combined	23	1.2e+06 ± 5.37e+05	23	1.19e+06 ± 5.32e+05	5.42	22	1.93e-05	0.001	**
Genic	ANNOVAR[Combined] – SnpEff[RefSeq]	ANNOVAR	Combined	SnpEff	RefSeq	23	1.11e+06 ± 4.98e+05	23	1.12e+06 ± 5.01e+05	-3.47	22	0.002	0.141	ns
Genic	Combined[Ensembl] – SnpEff[Ensembl]	Combined	Ensembl	SnpEff	Ensembl	23	9.33e+05 ± 4.19e+05	23	9.33e+05 ± 4.19e+05	0	22	1	1	ns
Intergenic	ANNOVAR[Ensembl] – VEP[Combined]	ANNOVAR	Ensembl	VEP	Combined	23	3.21e+05 ± 1.65e+05	23	1.96e+04 ± 1.43e+04	9.43	22	3.45e-09	2.28e-07	****
Intergenic	ANNOVAR[Ensembl] – VEP[Ensembl]	ANNOVAR	Ensembl	VEP	Ensembl	23	3.21e+05 ± 1.65e+05	23	1.2e+04 ± 1.06e+04	9.41	22	3.59e-09	2.37e-07	****
Intergenic	ANNOVAR[Ensembl] – VEP[RefSeq]	ANNOVAR	Ensembl	VEP	RefSeq	23	3.21e+05 ± 1.65e+05	23	9.86e+03 ± 7.15e+03	9.37	22	3.87e-09	2.55e-07	****
Intergenic	Combined[Ensembl] – VEP[Combined]	Combined	Ensembl	VEP	Combined	23	3.4e+05 ± 1.78e+05	23	1.96e+04 ± 1.43e+04	9.25	22	4.91e-09	3.24e-07	****
Intergenic	SnpEff[Ensembl] – VEP[Combined]	SnpEff	Ensembl	VEP	Combined	23	3.39e+05 ± 1.78e+05	23	1.96e+04 ± 1.43e+04	9.24	22	4.98e-09	3.29e-07	****
Intergenic	Combined[Ensembl] – VEP[Ensembl]	Combined	Ensembl	VEP	Ensembl	23	3.4e+05 ± 1.78e+05	23	1.2e+04 ± 1.06e+04	9.23	22	5.07e-09	3.35e-07	****
Intergenic	SnpEff[Ensembl] – VEP[Ensembl]	SnpEff	Ensembl	VEP	Ensembl	23	3.39e+05 ± 1.78e+05	23	1.2e+04 ± 1.06e+04	9.22	22	5.14e-09	3.39e-07	****
Intergenic	Combined[Ensembl] – VEP[RefSeq]	Combined	Ensembl	VEP	RefSeq	23	3.4e+05 ± 1.78e+05	23	9.86e+03 ± 7.15e+03	9.18	22	5.62e-09	3.71e-07	****
Intergenic	SnpEff[Ensembl] – VEP[RefSeq]	SnpEff	Ensembl	VEP	RefSeq	23	3.39e+05 ± 1.78e+05	23	9.86e+03 ± 7.15e+03	9.17	22	5.67e-09	3.74e-07	****
Intergenic	ANNOVAR[RefSeq] – VEP[Ensembl]	ANNOVAR	RefSeq	VEP	Ensembl	23	7.59e+05 ± 4.07e+05	23	1.2e+04 ± 1.06e+04	8.98	22	8.3e-09	5.48e-07	****
Intergenic	ANNOVAR[RefSeq] – VEP[Combined]	ANNOVAR	RefSeq	VEP	Combined	23	7.59e+05 ± 4.07e+05	23	1.96e+04 ± 1.43e+04	8.97	22	8.33e-09	5.5e-07	****
Intergenic	ANNOVAR[Combined] – VEP[Ensembl]	ANNOVAR	Combined	VEP	Ensembl	23	7.88e+05 ± 4.23e+05	23	1.2e+04 ± 1.06e+04	8.96	22	8.57e-09	5.66e-07	****
Intergenic	ANNOVAR[Combined] – VEP[Combined]	ANNOVAR	Combined	VEP	Combined	23	7.88e+05 ± 4.23e+05	23	1.96e+04 ± 1.43e+04	8.96	22	8.6e-09	5.68e-07	****
Intergenic	ANNOVAR[RefSeq] – VEP[RefSeq]	ANNOVAR	RefSeq	VEP	RefSeq	23	7.59e+05 ± 4.07e+05	23	9.86e+03 ± 7.15e+03	8.95	22	8.76e-09	5.78e-07	****
Intergenic	ANNOVAR[Combined] – VEP[RefSeq]	ANNOVAR	Combined	VEP	RefSeq	23	7.88e+05 ± 4.23e+05	23	9.86e+03 ± 7.15e+03	8.93	22	9.01e-09	5.95e-07	****
Intergenic	Combined[RefSeq] – VEP[Ensembl]	Combined	RefSeq	VEP	Ensembl	23	8.09e+05 ± 4.39e+05	23	1.2e+04 ± 1.06e+04	8.88	22	9.93e-09	6.55e-07	****
Intergenic	Combined[RefSeq] – VEP[Combined]	Combined	RefSeq	VEP	Combined	23	8.09e+05 ± 4.39e+05	23	1.96e+04 ± 1.43e+04	8.88	22	9.95e-09	6.57e-07	****
Intergenic	Combined[RefSeq] – VEP[RefSeq]	Combined	RefSeq	VEP	RefSeq	23	8.09e+05 ± 4.39e+05	23	9.86e+03 ± 7.15e+03	8.85	22	1.05e-08	6.93e-07	****
Intergenic	Combined[Combined] – VEP[Ensembl]	Combined	Combined	VEP	Ensembl	23	8.39e+05 ± 4.56e+05	23	1.2e+04 ± 1.06e+04	8.85	22	1.06e-08	7e-07	****
Intergenic	Combined[Combined] – VEP[Combined]	Combined	Combined	VEP	Combined	23	8.39e+05 ± 4.56e+05	23	1.96e+04 ± 1.43e+04	8.85	22	1.06e-08	7e-07	****
Intergenic	SnpEff[RefSeq] – VEP[Ensembl]	SnpEff	RefSeq	VEP	Ensembl	23	7.99e+05 ± 4.35e+05	23	1.2e+04 ± 1.06e+04	8.83	22	1.1e-08	7.26e-07	****
Intergenic	SnpEff[RefSeq] – VEP[Combined]	SnpEff	RefSeq	VEP	Combined	23	7.99e+05 ± 4.35e+05	23	1.96e+04 ± 1.43e+04	8.83	22	1.1e-08	7.26e-07	****
Intergenic	Combined[Combined] – VEP[RefSeq]	Combined	Combined	VEP	RefSeq	23	8.39e+05 ± 4.56e+05	23	9.86e+03 ± 7.15e+03	8.82	22	1.12e-08	7.39e-07	****
Intergenic	SnpEff Ref[Combined] – VEP[Ensembl]	SnpEff Ref	Combined	VEP	Ensembl	23	8.32e+05 ± 4.54e+05	23	1.2e+04 ± 1.06e+04	8.81	22	1.15e-08	7.59e-07	****
Intergenic	SnpEff[RefSeq] – VEP[RefSeq]	SnpEff	RefSeq	VEP	RefSeq	23	7.99e+05 ± 4.35e+05	23	9.86e+03 ± 7.15e+03	8.8	22	1.16e-08	7.66e-07	****
Intergenic	SnpEff Ref[Combined] – VEP[Combined]	SnpEff Ref	Combined	VEP	Combined	23	8.32e+05 ± 4.54e+05	23	1.96e+04 ± 1.43e+04	8.81	22	1.16e-08	7.66e-07	****
Intergenic	SnpEff Ref[Combined] – VEP[RefSeq]	SnpEff Ref	Combined	VEP	RefSeq	23	8.32e+05 ± 4.54e+05	23	9.86e+03 ± 7.15e+03	8.78	22	1.22e-08	8.05e-07	****
Intergenic	ANNOVAR[Combined] – SnpEff[Ensembl]	ANNOVAR	Combined	SnpEff	Ensembl	23	7.88e+05 ± 4.23e+05	23	3.39e+05 ± 1.78e+05	8.46	22	2.3e-08	1.52e-06	****
Intergenic	ANNOVAR[Combined] – Combined[Ensembl]	ANNOVAR	Combined	Combined	Ensembl	23	7.88e+05 ± 4.23e+05	23	3.4e+05 ± 1.78e+05	8.46	22	2.32e-08	1.53e-06	****
Intergenic	ANNOVAR[RefSeq] – SnpEff[Ensembl]	ANNOVAR	RefSeq	SnpEff	Ensembl	23	7.59e+05 ± 4.07e+05	23	3.39e+05 ± 1.78e+05	8.42	22	2.49e-08	1.64e-06	****
Intergenic	ANNOVAR[RefSeq] – Combined[Ensembl]	ANNOVAR	RefSeq	Combined	Ensembl	23	7.59e+05 ± 4.07e+05	23	3.4e+05 ± 1.78e+05	8.42	22	2.51e-08	1.66e-06	****
Intergenic	Combined[RefSeq] – SnpEff[Ensembl]	Combined	RefSeq	SnpEff	Ensembl	23	8.09e+05 ± 4.39e+05	23	3.39e+05 ± 1.78e+05	8.41	22	2.55e-08	1.68e-06	****
Intergenic	Combined[Combined] – SnpEff[Ensembl]	Combined	Combined	SnpEff	Ensembl	23	8.39e+05 ± 4.56e+05	23	3.39e+05 ± 1.78e+05	8.41	22	2.56e-08	1.69e-06	****
Intergenic	Combined[Ensembl] – Combined[RefSeq]	Combined	Ensembl	Combined	RefSeq	23	3.4e+05 ± 1.78e+05	23	8.09e+05 ± 4.39e+05	-8.41	22	2.57e-08	1.7e-06	****
Intergenic	Combined[Ensembl] – Combined[Combined]	Combined	Ensembl	Combined	Combined	23	3.4e+05 ± 1.78e+05	23	8.39e+05 ± 4.56e+05	-8.41	22	2.57e-08	1.7e-06	****
Intergenic	ANNOVAR[Ensembl] – ANNOVAR[Combined]	ANNOVAR	Ensembl	ANNOVAR	Combined	23	3.21e+05 ± 1.65e+05	23	7.88e+05 ± 4.23e+05	-8.37	22	2.78e-08	1.83e-06	****
Intergenic	SnpEff[Ensembl] – SnpEff Ref[Combined]	SnpEff	Ensembl	SnpEff Ref	Combined	23	3.39e+05 ± 1.78e+05	23	8.32e+05 ± 4.54e+05	-8.34	22	2.95e-08	1.95e-06	****
Intergenic	Combined[Ensembl] – SnpEff Ref[Combined]	Combined	Ensembl	SnpEff Ref	Combined	23	3.4e+05 ± 1.78e+05	23	8.32e+05 ± 4.54e+05	-8.33	22	2.97e-08	1.96e-06	****
Intergenic	ANNOVAR[Ensembl] – ANNOVAR[RefSeq]	ANNOVAR	Ensembl	ANNOVAR	RefSeq	23	3.21e+05 ± 1.65e+05	23	7.59e+05 ± 4.07e+05	-8.32	22	3.05e-08	2.01e-06	****
Intergenic	SnpEff[Ensembl] – SnpEff[RefSeq]	SnpEff	Ensembl	SnpEff	RefSeq	23	3.39e+05 ± 1.78e+05	23	7.99e+05 ± 4.35e+05	-8.32	22	3.07e-08	2.03e-06	****
Intergenic	Combined[Ensembl] – SnpEff[RefSeq]	Combined	Ensembl	SnpEff	RefSeq	23	3.4e+05 ± 1.78e+05	23	7.99e+05 ± 4.35e+05	-8.32	22	3.09e-08	2.04e-06	****
Intergenic	ANNOVAR[Ensembl] – Combined[Combined]	ANNOVAR	Ensembl	Combined	Combined	23	3.21e+05 ± 1.65e+05	23	8.39e+05 ± 4.56e+05	-8.3	22	3.17e-08	2.09e-06	****
Intergenic	ANNOVAR[Ensembl] – Combined[RefSeq]	ANNOVAR	Ensembl	Combined	RefSeq	23	3.21e+05 ± 1.65e+05	23	8.09e+05 ± 4.39e+05	-8.3	22	3.21e-08	2.12e-06	****
Intergenic	ANNOVAR[Ensembl] – SnpEff Ref[Combined]	ANNOVAR	Ensembl	SnpEff Ref	Combined	23	3.21e+05 ± 1.65e+05	23	8.32e+05 ± 4.54e+05	-8.23	22	3.65e-08	2.41e-06	****
Intergenic	ANNOVAR[Ensembl] – SnpEff[RefSeq]	ANNOVAR	Ensembl	SnpEff	RefSeq	23	3.21e+05 ± 1.65e+05	23	7.99e+05 ± 4.35e+05	-8.21	22	3.85e-08	2.54e-06	****
Intergenic	Combined[Combined] – SnpEff[RefSeq]	Combined	Combined	SnpEff	RefSeq	23	8.39e+05 ± 4.56e+05	23	7.99e+05 ± 4.35e+05	7.78	22	9.4e-08	6.2e-06	****
Intergenic	SnpEff[RefSeq] – SnpEff Ref[Combined]	SnpEff	RefSeq	SnpEff Ref	Combined	23	7.99e+05 ± 4.35e+05	23	8.32e+05 ± 4.54e+05	-7.1	22	4.02e-07	2.65e-05	****
Intergenic	ANNOVAR[RefSeq] – ANNOVAR[Combined]	ANNOVAR	RefSeq	ANNOVAR	Combined	23	7.59e+05 ± 4.07e+05	23	7.88e+05 ± 4.23e+05	-6.86	22	6.92e-07	4.57e-05	****
Intergenic	Combined[RefSeq] – Combined[Combined]	Combined	RefSeq	Combined	Combined	23	8.09e+05 ± 4.39e+05	23	8.39e+05 ± 4.56e+05	-6.68	22	1.02e-06	6.73e-05	****
Intergenic	VEP[Ensembl] – VEP[Combined]	VEP	Ensembl	VEP	Combined	23	1.2e+04 ± 1.06e+04	23	1.96e+04 ± 1.43e+04	-6.56	22	1.34e-06	8.84e-05	****
Intergenic	ANNOVAR[RefSeq] – Combined[Combined]	ANNOVAR	RefSeq	Combined	Combined	23	7.59e+05 ± 4.07e+05	23	8.39e+05 ± 4.56e+05	-6.39	22	1.98e-06	0.000131	***
Intergenic	ANNOVAR[RefSeq] – SnpEff Ref[Combined]	ANNOVAR	RefSeq	SnpEff Ref	Combined	23	7.59e+05 ± 4.07e+05	23	8.32e+05 ± 4.54e+05	-5.89	22	6.36e-06	0.00042	***
Intergenic	Combined[RefSeq] – SnpEff[RefSeq]	Combined	RefSeq	SnpEff	RefSeq	23	8.09e+05 ± 4.39e+05	23	7.99e+05 ± 4.35e+05	5.56	22	1.37e-05	0.000904	***
Intergenic	ANNOVAR[RefSeq] – Combined[RefSeq]	ANNOVAR	RefSeq	Combined	RefSeq	23	7.59e+05 ± 4.07e+05	23	8.09e+05 ± 4.39e+05	-5.48	22	1.67e-05	0.001	**
Intergenic	VEP[RefSeq] – VEP[Combined]	VEP	RefSeq	VEP	Combined	23	9.86e+03 ± 7.15e+03	23	1.96e+04 ± 1.43e+04	-5.36	22	2.21e-05	0.001	**
Intergenic	ANNOVAR[Combined] – Combined[Combined]	ANNOVAR	Combined	Combined	Combined	23	7.88e+05 ± 4.23e+05	23	8.39e+05 ± 4.56e+05	-5.15	22	3.63e-05	0.002	**
Intergenic	Combined[Ensembl] – SnpEff[Ensembl]	Combined	Ensembl	SnpEff	Ensembl	23	3.4e+05 ± 1.78e+05	23	3.39e+05 ± 1.78e+05	5.14	22	3.77e-05	0.002	**
Intergenic	ANNOVAR[Ensembl] – Combined[Ensembl]	ANNOVAR	Ensembl	Combined	Ensembl	23	3.21e+05 ± 1.65e+05	23	3.4e+05 ± 1.78e+05	-5.11	22	4.01e-05	0.003	**
Intergenic	ANNOVAR[Ensembl] – SnpEff[Ensembl]	ANNOVAR	Ensembl	SnpEff	Ensembl	23	3.21e+05 ± 1.65e+05	23	3.39e+05 ± 1.78e+05	-4.96	22	5.8e-05	0.004	**
Intergenic	Combined[RefSeq] – SnpEff Ref[Combined]	Combined	RefSeq	SnpEff Ref	Combined	23	8.09e+05 ± 4.39e+05	23	8.32e+05 ± 4.54e+05	-4.91	22	6.55e-05	0.004	**
Intergenic	Combined[Combined] – SnpEff Ref[Combined]	Combined	Combined	SnpEff Ref	Combined	23	8.39e+05 ± 4.56e+05	23	8.32e+05 ± 4.54e+05	4.66	22	0.00012	0.008	**
Intergenic	ANNOVAR[Combined] – SnpEff Ref[Combined]	ANNOVAR	Combined	SnpEff Ref	Combined	23	7.88e+05 ± 4.23e+05	23	8.32e+05 ± 4.54e+05	-4.46	22	0.000196	0.013	*
Intergenic	ANNOVAR[RefSeq] – SnpEff[RefSeq]	ANNOVAR	RefSeq	SnpEff	RefSeq	23	7.59e+05 ± 4.07e+05	23	7.99e+05 ± 4.35e+05	-4.39	22	0.00023	0.015	*
Intergenic	ANNOVAR[Combined] – Combined[RefSeq]	ANNOVAR	Combined	Combined	RefSeq	23	7.88e+05 ± 4.23e+05	23	8.09e+05 ± 4.39e+05	-2.74	22	0.012	0.792	ns
Intergenic	ANNOVAR[Combined] – SnpEff[RefSeq]	ANNOVAR	Combined	SnpEff	RefSeq	23	7.88e+05 ± 4.23e+05	23	7.99e+05 ± 4.35e+05	-1.37	22	0.185	1	ns
Intergenic	VEP[Ensembl] – VEP[RefSeq]	VEP	Ensembl	VEP	RefSeq	23	1.2e+04 ± 1.06e+04	23	9.86e+03 ± 7.15e+03	1.3	22	0.207	1	ns
Whole	Combined[Ensembl] – VEP[RefSeq]	Combined	Ensembl	VEP	RefSeq	23	1.27e+06 ± 5.78e+05	23	8.26e+05 ± 3.74e+05	9.76	22	1.89e-09	1.25e-07	****
Whole	SnpEff[Ensembl] – VEP[RefSeq]	SnpEff	Ensembl	VEP	RefSeq	23	1.27e+06 ± 5.77e+05	23	8.26e+05 ± 3.74e+05	9.76	22	1.89e-09	1.25e-07	****
Whole	Combined[Combined] – SnpEff[RefSeq]	Combined	Combined	SnpEff	RefSeq	23	2.04e+06 ± 9.48e+05	23	1.92e+06 ± 8.95e+05	9.74	22	1.94e-09	1.28e-07	****
Whole	ANNOVAR[RefSeq] – ANNOVAR[Combined]	ANNOVAR	RefSeq	ANNOVAR	Combined	23	1.81e+06 ± 8.41e+05	23	1.89e+06 ± 8.75e+05	-9.7	22	2.09e-09	1.38e-07	****
Whole	Combined[Combined] – VEP[RefSeq]	Combined	Combined	VEP	RefSeq	23	2.04e+06 ± 9.48e+05	23	8.26e+05 ± 3.74e+05	9.64	22	2.32e-09	1.53e-07	****
Whole	Combined[Ensembl] – VEP[Ensembl]	Combined	Ensembl	VEP	Ensembl	23	1.27e+06 ± 5.78e+05	23	8.95e+05 ± 4.08e+05	9.63	22	2.37e-09	1.56e-07	****
Whole	SnpEff[Ensembl] – VEP[Ensembl]	SnpEff	Ensembl	VEP	Ensembl	23	1.27e+06 ± 5.77e+05	23	8.95e+05 ± 4.08e+05	9.63	22	2.39e-09	1.58e-07	****
Whole	Combined[Combined] – VEP[Ensembl]	Combined	Combined	VEP	Ensembl	23	2.04e+06 ± 9.48e+05	23	8.95e+05 ± 4.08e+05	9.61	22	2.47e-09	1.63e-07	****
Whole	SnpEff Ref[Combined] – VEP[RefSeq]	SnpEff Ref	Combined	VEP	RefSeq	23	2.03e+06 ± 9.42e+05	23	8.26e+05 ± 3.74e+05	9.61	22	2.47e-09	1.63e-07	****
Whole	SnpEff Ref[Combined] – VEP[Ensembl]	SnpEff Ref	Combined	VEP	Ensembl	23	2.03e+06 ± 9.42e+05	23	8.95e+05 ± 4.08e+05	9.58	22	2.63e-09	1.74e-07	****
Whole	Combined[RefSeq] – VEP[RefSeq]	Combined	RefSeq	VEP	RefSeq	23	1.95e+06 ± 9.06e+05	23	8.26e+05 ± 3.74e+05	9.57	22	2.66e-09	1.76e-07	****
Whole	ANNOVAR[Ensembl] – VEP[RefSeq]	ANNOVAR	Ensembl	VEP	RefSeq	23	1.19e+06 ± 5.38e+05	23	8.26e+05 ± 3.74e+05	9.57	22	2.68e-09	1.77e-07	****
Whole	Combined[Combined] – VEP[Combined]	Combined	Combined	VEP	Combined	23	2.04e+06 ± 9.48e+05	23	9.23e+05 ± 4.2e+05	9.54	22	2.82e-09	1.86e-07	****
Whole	ANNOVAR[Combined] – VEP[RefSeq]	ANNOVAR	Combined	VEP	RefSeq	23	1.89e+06 ± 8.75e+05	23	8.26e+05 ± 3.74e+05	9.52	22	2.95e-09	1.95e-07	****
Whole	Combined[RefSeq] – VEP[Ensembl]	Combined	RefSeq	VEP	Ensembl	23	1.95e+06 ± 9.06e+05	23	8.95e+05 ± 4.08e+05	9.51	22	2.98e-09	1.97e-07	****
Whole	SnpEff Ref[Combined] – VEP[Combined]	SnpEff Ref	Combined	VEP	Combined	23	2.03e+06 ± 9.42e+05	23	9.23e+05 ± 4.2e+05	9.51	22	3.01e-09	1.99e-07	****
Whole	SnpEff[RefSeq] – VEP[RefSeq]	SnpEff	RefSeq	VEP	RefSeq	23	1.92e+06 ± 8.95e+05	23	8.26e+05 ± 3.74e+05	9.5	22	3.04e-09	2.01e-07	****
Whole	ANNOVAR[Ensembl] – Combined[Combined]	ANNOVAR	Ensembl	Combined	Combined	23	1.19e+06 ± 5.38e+05	23	2.04e+06 ± 9.48e+05	-9.46	22	3.29e-09	2.17e-07	****
Whole	Combined[Ensembl] – VEP[Combined]	Combined	Ensembl	VEP	Combined	23	1.27e+06 ± 5.78e+05	23	9.23e+05 ± 4.2e+05	9.45	22	3.37e-09	2.22e-07	****
Whole	ANNOVAR[Combined] – VEP[Ensembl]	ANNOVAR	Combined	VEP	Ensembl	23	1.89e+06 ± 8.75e+05	23	8.95e+05 ± 4.08e+05	9.44	22	3.41e-09	2.25e-07	****
Whole	SnpEff[Ensembl] – VEP[Combined]	SnpEff	Ensembl	VEP	Combined	23	1.27e+06 ± 5.77e+05	23	9.23e+05 ± 4.2e+05	9.44	22	3.41e-09	2.25e-07	****
Whole	SnpEff[RefSeq] – VEP[Ensembl]	SnpEff	RefSeq	VEP	Ensembl	23	1.92e+06 ± 8.95e+05	23	8.95e+05 ± 4.08e+05	9.44	22	3.43e-09	2.26e-07	****
Whole	Combined[RefSeq] – VEP[Combined]	Combined	RefSeq	VEP	Combined	23	1.95e+06 ± 9.06e+05	23	9.23e+05 ± 4.2e+05	9.43	22	3.46e-09	2.28e-07	****
Whole	ANNOVAR[Ensembl] – SnpEff Ref[Combined]	ANNOVAR	Ensembl	SnpEff Ref	Combined	23	1.19e+06 ± 5.38e+05	23	2.03e+06 ± 9.42e+05	-9.41	22	3.6e-09	2.38e-07	****
Whole	SnpEff[RefSeq] – VEP[Combined]	SnpEff	RefSeq	VEP	Combined	23	1.92e+06 ± 8.95e+05	23	9.23e+05 ± 4.2e+05	9.35	22	4.02e-09	2.65e-07	****
Whole	ANNOVAR[Combined] – VEP[Combined]	ANNOVAR	Combined	VEP	Combined	23	1.89e+06 ± 8.75e+05	23	9.23e+05 ± 4.2e+05	9.35	22	4.07e-09	2.69e-07	****
Whole	ANNOVAR[Ensembl] – SnpEff[Ensembl]	ANNOVAR	Ensembl	SnpEff	Ensembl	23	1.19e+06 ± 5.38e+05	23	1.27e+06 ± 5.77e+05	-9.34	22	4.13e-09	2.73e-07	****
Whole	ANNOVAR[RefSeq] – VEP[RefSeq]	ANNOVAR	RefSeq	VEP	RefSeq	23	1.81e+06 ± 8.41e+05	23	8.26e+05 ± 3.74e+05	9.34	22	4.13e-09	2.73e-07	****
Whole	Combined[Ensembl] – Combined[Combined]	Combined	Ensembl	Combined	Combined	23	1.27e+06 ± 5.78e+05	23	2.04e+06 ± 9.48e+05	-9.33	22	4.17e-09	2.75e-07	****
Whole	Combined[Combined] – SnpEff[Ensembl]	Combined	Combined	SnpEff	Ensembl	23	2.04e+06 ± 9.48e+05	23	1.27e+06 ± 5.77e+05	9.33	22	4.18e-09	2.76e-07	****
Whole	ANNOVAR[Ensembl] – Combined[Ensembl]	ANNOVAR	Ensembl	Combined	Ensembl	23	1.19e+06 ± 5.38e+05	23	1.27e+06 ± 5.78e+05	-9.31	22	4.39e-09	2.9e-07	****
Whole	ANNOVAR[Ensembl] – Combined[RefSeq]	ANNOVAR	Ensembl	Combined	RefSeq	23	1.19e+06 ± 5.38e+05	23	1.95e+06 ± 9.06e+05	-9.28	22	4.61e-09	3.04e-07	****
Whole	Combined[Ensembl] – SnpEff Ref[Combined]	Combined	Ensembl	SnpEff Ref	Combined	23	1.27e+06 ± 5.78e+05	23	2.03e+06 ± 9.42e+05	-9.28	22	4.63e-09	3.06e-07	****
Whole	SnpEff[RefSeq] – SnpEff Ref[Combined]	SnpEff	RefSeq	SnpEff Ref	Combined	23	1.92e+06 ± 8.95e+05	23	2.03e+06 ± 9.42e+05	-9.28	22	4.63e-09	3.06e-07	****
Whole	SnpEff[Ensembl] – SnpEff Ref[Combined]	SnpEff	Ensembl	SnpEff Ref	Combined	23	1.27e+06 ± 5.77e+05	23	2.03e+06 ± 9.42e+05	-9.28	22	4.64e-09	3.06e-07	****
Whole	ANNOVAR[Ensembl] – VEP[Ensembl]	ANNOVAR	Ensembl	VEP	Ensembl	23	1.19e+06 ± 5.38e+05	23	8.95e+05 ± 4.08e+05	9.26	22	4.75e-09	3.14e-07	****
Whole	ANNOVAR[RefSeq] – Combined[Combined]	ANNOVAR	RefSeq	Combined	Combined	23	1.81e+06 ± 8.41e+05	23	2.04e+06 ± 9.48e+05	-9.25	22	4.93e-09	3.25e-07	****
Whole	ANNOVAR[RefSeq] – VEP[Ensembl]	ANNOVAR	RefSeq	VEP	Ensembl	23	1.81e+06 ± 8.41e+05	23	8.95e+05 ± 4.08e+05	9.22	22	5.19e-09	3.43e-07	****
Whole	ANNOVAR[Ensembl] – ANNOVAR[Combined]	ANNOVAR	Ensembl	ANNOVAR	Combined	23	1.19e+06 ± 5.38e+05	23	1.89e+06 ± 8.75e+05	-9.2	22	5.37e-09	3.54e-07	****
Whole	ANNOVAR[Ensembl] – SnpEff[RefSeq]	ANNOVAR	Ensembl	SnpEff	RefSeq	23	1.19e+06 ± 5.38e+05	23	1.92e+06 ± 8.95e+05	-9.16	22	5.78e-09	3.81e-07	****
Whole	ANNOVAR[RefSeq] – VEP[Combined]	ANNOVAR	RefSeq	VEP	Combined	23	1.81e+06 ± 8.41e+05	23	9.23e+05 ± 4.2e+05	9.11	22	6.37e-09	4.2e-07	****
Whole	Combined[Ensembl] – Combined[RefSeq]	Combined	Ensembl	Combined	RefSeq	23	1.27e+06 ± 5.78e+05	23	1.95e+06 ± 9.06e+05	-9.11	22	6.45e-09	4.26e-07	****
Whole	Combined[RefSeq] – SnpEff[Ensembl]	Combined	RefSeq	SnpEff	Ensembl	23	1.95e+06 ± 9.06e+05	23	1.27e+06 ± 5.77e+05	9.1	22	6.47e-09	4.27e-07	****
Whole	Combined[RefSeq] – Combined[Combined]	Combined	RefSeq	Combined	Combined	23	1.95e+06 ± 9.06e+05	23	2.04e+06 ± 9.48e+05	-9.03	22	7.52e-09	4.96e-07	****
Whole	ANNOVAR[RefSeq] – SnpEff Ref[Combined]	ANNOVAR	RefSeq	SnpEff Ref	Combined	23	1.81e+06 ± 8.41e+05	23	2.03e+06 ± 9.42e+05	-8.99	22	8.13e-09	5.37e-07	****
Whole	Combined[Ensembl] – SnpEff[RefSeq]	Combined	Ensembl	SnpEff	RefSeq	23	1.27e+06 ± 5.78e+05	23	1.92e+06 ± 8.95e+05	-8.97	22	8.4e-09	5.54e-07	****
Whole	SnpEff[Ensembl] – SnpEff[RefSeq]	SnpEff	Ensembl	SnpEff	RefSeq	23	1.27e+06 ± 5.77e+05	23	1.92e+06 ± 8.95e+05	-8.97	22	8.42e-09	5.56e-07	****
Whole	ANNOVAR[Ensembl] – VEP[Combined]	ANNOVAR	Ensembl	VEP	Combined	23	1.19e+06 ± 5.38e+05	23	9.23e+05 ± 4.2e+05	8.96	22	8.64e-09	5.7e-07	****
Whole	ANNOVAR[Combined] – SnpEff[Ensembl]	ANNOVAR	Combined	SnpEff	Ensembl	23	1.89e+06 ± 8.75e+05	23	1.27e+06 ± 5.77e+05	8.94	22	8.82e-09	5.82e-07	****
Whole	ANNOVAR[Combined] – Combined[Ensembl]	ANNOVAR	Combined	Combined	Ensembl	23	1.89e+06 ± 8.75e+05	23	1.27e+06 ± 5.78e+05	8.94	22	8.83e-09	5.83e-07	****
Whole	ANNOVAR[Ensembl] – ANNOVAR[RefSeq]	ANNOVAR	Ensembl	ANNOVAR	RefSeq	23	1.19e+06 ± 5.38e+05	23	1.81e+06 ± 8.41e+05	-8.82	22	1.13e-08	7.46e-07	****
Whole	VEP[RefSeq] – VEP[Combined]	VEP	RefSeq	VEP	Combined	23	8.26e+05 ± 3.74e+05	23	9.23e+05 ± 4.2e+05	-8.78	22	1.22e-08	8.05e-07	****
Whole	ANNOVAR[RefSeq] – Combined[RefSeq]	ANNOVAR	RefSeq	Combined	RefSeq	23	1.81e+06 ± 8.41e+05	23	1.95e+06 ± 9.06e+05	-8.7	22	1.44e-08	9.5e-07	****
Whole	VEP[Ensembl] – VEP[Combined]	VEP	Ensembl	VEP	Combined	23	8.95e+05 ± 4.08e+05	23	9.23e+05 ± 4.2e+05	-8.64	22	1.6e-08	1.06e-06	****
Whole	ANNOVAR[RefSeq] – SnpEff[Ensembl]	ANNOVAR	RefSeq	SnpEff	Ensembl	23	1.81e+06 ± 8.41e+05	23	1.27e+06 ± 5.77e+05	8.46	22	2.29e-08	1.51e-06	****
Whole	ANNOVAR[RefSeq] – Combined[Ensembl]	ANNOVAR	RefSeq	Combined	Ensembl	23	1.81e+06 ± 8.41e+05	23	1.27e+06 ± 5.78e+05	8.46	22	2.3e-08	1.52e-06	****
Whole	ANNOVAR[Combined] – Combined[Combined]	ANNOVAR	Combined	Combined	Combined	23	1.89e+06 ± 8.75e+05	23	2.04e+06 ± 9.48e+05	-8.28	22	3.29e-08	2.17e-06	****
Whole	ANNOVAR[Combined] – SnpEff Ref[Combined]	ANNOVAR	Combined	SnpEff Ref	Combined	23	1.89e+06 ± 8.75e+05	23	2.03e+06 ± 9.42e+05	-7.86	22	7.84e-08	5.17e-06	****
Whole	Combined[RefSeq] – SnpEff Ref[Combined]	Combined	RefSeq	SnpEff Ref	Combined	23	1.95e+06 ± 9.06e+05	23	2.03e+06 ± 9.42e+05	-7.86	22	7.9e-08	5.21e-06	****
Whole	Combined[RefSeq] – SnpEff[RefSeq]	Combined	RefSeq	SnpEff	RefSeq	23	1.95e+06 ± 9.06e+05	23	1.92e+06 ± 8.95e+05	7.83	22	8.48e-08	5.6e-06	****
Whole	ANNOVAR[RefSeq] – SnpEff[RefSeq]	ANNOVAR	RefSeq	SnpEff	RefSeq	23	1.81e+06 ± 8.41e+05	23	1.92e+06 ± 8.95e+05	-7.54	22	1.54e-07	1.02e-05	****
Whole	VEP[Ensembl] – VEP[RefSeq]	VEP	Ensembl	VEP	RefSeq	23	8.95e+05 ± 4.08e+05	23	8.26e+05 ± 3.74e+05	7.3	22	2.58e-07	1.7e-05	****
Whole	Combined[Combined] – SnpEff Ref[Combined]	Combined	Combined	SnpEff Ref	Combined	23	2.04e+06 ± 9.48e+05	23	2.03e+06 ± 9.42e+05	6.1	22	3.84e-06	0.000253	***
Whole	ANNOVAR[Combined] – Combined[RefSeq]	ANNOVAR	Combined	Combined	RefSeq	23	1.89e+06 ± 8.75e+05	23	1.95e+06 ± 9.06e+05	-5.16	22	3.59e-05	0.002	**
Whole	Combined[Ensembl] – SnpEff[Ensembl]	Combined	Ensembl	SnpEff	Ensembl	23	1.27e+06 ± 5.78e+05	23	1.27e+06 ± 5.77e+05	5.14	22	3.77e-05	0.002	**
Whole	ANNOVAR[Combined] – SnpEff[RefSeq]	ANNOVAR	Combined	SnpEff	RefSeq	23	1.89e+06 ± 8.75e+05	23	1.92e+06 ± 8.95e+05	-2.57	22	0.018	1	ns
